# Supplementary material for: Optimized purification strategies for the elimination of non-specific products in the isolation of GAD65-specific monoclonal autoantibodies
Source: F1000Res. 2016 Apr 21;4:135. Originally published 2015 May 29. [Version 2] doi: 10.12688/f1000research.6467.2 (PMC5680538; doi:10.12688/f1000research.6467.2)
Supplement: Supplementary file 1 [file f1000research-4-9048-s0000.tgz]

Archive with 1 entries (1 files):
- f0cedf48-6a0d-48f2-b511-75395f741234.pdf
